# Supplementary material for: Aerogels of Polypyrrole/Tannic Acid with Nanofibrillated Cellulose for the Removal of Hexavalent Chromium Ions
Source: Gels. 2024 Jun 22;10(7):415. doi: 10.3390/gels10070415 (PMC11275629; doi:10.3390/gels10070415)
Supplement: Supplementary file 1 [file gels-10-00415-s001.zip]

Archive with 1 entries (1 files):
- gels-3056994-supplementary.pdf
